# Supplementary material for: Association between Asthma and Lower Levels of Physical Activity: Results of a Population-Based Case–Control Study in Spain
Source: J Clin Med. 2024 Jan 19;13(2):591. doi: 10.3390/jcm13020591 (PMC10816609; doi:10.3390/jcm13020591)
Supplement: Supplementary file 1 [file jcm-13-00591-s001.zip]

Archive with 1 entries (1 files):
- jcm-2813487-supplementary.pdf
